# Supplementary material for: Nutrition, Flavor, and Microbial Communities of Two Traditional Bacterial Douchi from Gansu, China
Source: Foods. 2024 Nov 4;13(21):3519. doi: 10.3390/foods13213519 (PMC11545533; doi:10.3390/foods13213519)
Supplement: Supplementary file 1 [file foods-13-03519-s001.zip]

Archive with 1 entries (1 files):
- foods-3265416-supplementary.pdf
